# Supplementary material for: Cocaine Self-Administration Influences Central Nervous System Immune Responses in Male HIV-1 Transgenic Rats
Source: Cells. 2022 Aug 4;11(15):2405. doi: 10.3390/cells11152405 (PMC9368446; doi:10.3390/cells11152405)
Supplement: Supplementary file 1 [file cells-11-02405-s001.zip]

Archive with 1 entries (1 files):
- cells-1722726-supplementary-final-1.pdf
